# Supplementary material for: ZmBAK1 confers maize resistance to Gibberella stalk rot caused by Fusarium graminearum via activating PAMP-triggered immunity
Source: Plant Signal Behav. 2025 May 12;20(1):2502739. doi: 10.1080/15592324.2025.2502739 (PMC12077485; doi:10.1080/15592324.2025.2502739)
Supplement: Table S1.xlsx [file KPSB_A_2502739_SM8382.xlsx]

## Sheet: Sheet1
Table S1 Primers used for vector constructions and quantitative RT-qPCR in this study
Gene annotation	Forward primer (5'to3')	Reverse primer (5'to3')
ZmBAK1-GFP	CAGCCCAGATCAACTAGTATGGC GGCGGCAGGGAGGTG	CTTGCTCACCATGGATCCCCT TGGACCGGACAGCTC
q ZmBAK1	ACGTCTTAACAACAACAGCT	GCAGGGCTTCGTAGTAAC
q PR1	TGTCCTGGGACGACAC	TAGCTGCAGATGATGAAG
q PAL3	AGTGCAACAAGGTGTTCG	GAATTGAGTACGCAAGAT
q MYC7	CAGCAGAGGCTACAAGCCA	CGTCGCAGCCCTTGTAGTA
Actin	CCTTCATTGGCATGGAATCT	GCAACCACCTTCACCTTCA
